# Supplementary material for: Candida albicans-stimulated hematopoietic stem and progenitor cells generate trained neutrophils with enhanced mitochondrial ROS production that defend against infection
Source: PLoS Pathog. 2025 May 13;21(5):e1013170. doi: 10.1371/journal.ppat.1013170 (PMC12101778; doi:10.1371/journal.ppat.1013170)
Supplement: S1 File — Quantitative data used in calculations corresponding to primary figures and to supplemental figure. Numeric values used to generate graphs, means, and standard deviations for primary and supplemental figures are included on tabs, with each tab indicating the relevant figure panel. (ZIP) [file ppat.1013170.s002.zip]

Archive with 6 entries (6 files):
- Suplemental Figure.xlsx
- Figure 1.xlsx
- Figure 2.xlsx
- Figure 3.xlsx
- Figure 4.xlsx
- Figure 5.xlsx
