# Supplementary material for: Candida albicans-stimulated hematopoietic stem and progenitor cells generate trained neutrophils with enhanced mitochondrial ROS production that defend against infection
Source: PLoS Pathog. 2025 May 13;21(5):e1013170. doi: 10.1371/journal.ppat.1013170 (PMC12101778; doi:10.1371/journal.ppat.1013170)
Supplement: S1 File — Quantitative data used in calculations corresponding to primary figures and to supplemental figure. Numeric values used to generate graphs, means, and standard deviations for primary and supplemental figures are included on tabs, with each tab indicating the relevant figure panel. (ZIP) [file ppat.1013170.s002.zip › Suplemental Figure.xlsx]

## Sheet: Panel D
Sup. D.	Fungicidal activity, in the blocking antibody α-CD11b , of purified neutrophils challenged with viable PCA2-C.albicans yeasts at a 1:3 ratio for 1.5h.
% Killing
	unstim. + i.c.	live yeast + i.c.	unstim. + α-CD11b	live yeast + α-CD11b
Experiment 1	34.0034	52.0965	40.7237	59.3337
Experiment 1	35.9357	59.8507	44.687	54.3366
Experiment 1	34.5204	52.0965	38.8283	45.3762
Experiment 2	42.8243	34.5204	44.8593	50.5457
Experiment 2	33.1803	49.5118	31.4187	55.3705
Experiment 2	23.6646	51.7796	42.1355	53.3295
Mean	34.0214	49.9759	40.4421	53.0487
SD	6.1543	8.3528	4.99005	4.72783

## Sheet: Panel E
Sup. E.	Measurement of mtROS production, in the presence of mitoTempo or Antimycin A, of TBHP-stimulated neutrophils by flow cytometry.
MitoSOX MFI	unstim.	live yeast	unstim. + mito	live yeast + mito	unstim. + AA	live yeast + AA
Experiment 1	1142	1719	1188	1123	1215	1174
Experiment 2	1158	1344	1312	1515	1351	1373
Experiment 3	1077	1435	1202	1253	1416	1338
Mean	1125.67	1499.33	1234	1297	1327.33	1295
SD	42.8991	195.602	67.9117	199.67	102.569	106.24

## Sheet: Panel F
Sup. F.	Measurement of mtROS production, in the presence of mitoTempo or Antimycin A, of TBHP-stimulated neutrophils by flow cytometry.
PMA-stimulated neutrophils
Helix MFI	unstim.	live yeast	unstim. + DPI	live yeast + DPI	unstim. + mito	live yeast + mito
Experiment 1	2031	2518	1303	2149	1930	2495
Experiment 2	2043	2420	1498	2088	2357	3084
Experiment 3	2039	2620	1526	2164	2306	2697
Mean	2037.67	2519.33	1442.33	2133.67	2197.67	2758.67
SD	6.1101	100.007	121.476	40.2534	233.204	299.303
GFP-C.albicans-stimulated neutrophils
Helix MFI	unstim.	live yeast	unstim. + DPI	live yeast + DPI	unstim. + mito	live yeast + mito
Experiment 1	3048	4938	2447	4078	3483	4427
Experiment 2	3138	3839	3042	2787	3554	5098
Experiment 3	3056	5098	2633	3993	3480	6098
Mean	3080.67	4625	2707.33	3619.33	3505.67	5207.67
SD	49.813	685.381	304.385	722.074	41.8848	840.881

## Sheet: Panel G
Sup. G.	Intracellular flow cytometry measurement of TNF-α production upon LPS stimulation of purified neutrophils.
	%TNF-α producing neutrophils						TNF-α MFI
	unstim.	Pam3CSK4	depl. zym.	both			unstim.	Pam3CSK4	depl. zym.	both
Replicate 1	38.2	36.57	67.2	56.9		Replicate 1	7807	5728	11513	8860
Replicate 2	43	43.6	68.5	51.4		Replicate 2	7093	5501	11761	8660
Mean	40.6	40.085	67.85	54.15		Mean	7450	5614.5	11637	8760
SD	3.39411	4.97096	0.919239	3.88909		SD	504.874	160.513	175.362	141.421
