# Supplementary material for: Candida albicans-stimulated hematopoietic stem and progenitor cells generate trained neutrophils with enhanced mitochondrial ROS production that defend against infection
Source: PLoS Pathog. 2025 May 13;21(5):e1013170. doi: 10.1371/journal.ppat.1013170 (PMC12101778; doi:10.1371/journal.ppat.1013170)
Supplement: S1 File — Quantitative data used in calculations corresponding to primary figures and to supplemental figure. Numeric values used to generate graphs, means, and standard deviations for primary and supplemental figures are included on tabs, with each tab indicating the relevant figure panel. (ZIP) [file ppat.1013170.s002.zip › Figure 1.xlsx]

## Sheet: Panel B
Fig. 1B.	Fold increase of CD11b MFI of neutrophils obtained afther the differentiation of Lin- cells exposed to different stimuli during the first 24h.
	unstim.	Pam3CSK4	depl. zym.	dead yeast
Experiment 1	0.75038	0.907614	1.43685	1.22335
Experiment 2	1.26962	0.96392	1.88141	1.13258
Experiment 3	1.005	0.908739	1.31848	1.10617
Mean	1.00833	0.926758	1.54558	1.15404
SD	0.259636	0.0321883	0.296798	0.0614636

## Sheet: Panel C
Fig. 1C.	ELISA measurement of TNF-α and IL-6 production of purified neutrophils stimulated with LPS or Pam3CSK4 during 24h.
TNF-α production (pg/mL)
	LPS-stimulated						Pam3CSK4-stimulated
	unstim.	Pam3CSK4	depl. zym.	dead yeast			unstim.	Pam3CSK4	depl. zym.	dead yeast
Replicate 1	416.081	170.877	366.475	538.022		Replicate 1	263.273	96.8486	570.511	381.007
Replicate 2	469.215	146.044	620.103	568.258		Replicate 2	369.377	137.801	573.128	413.147
Replicate 3	410.216	190.3	501.995	560.375		Replicate 3	331.795	107.727	784.931	436.67
Replicate 4	427.834	187.52		504.991		Replicate 4	337.556	94.1339		340.439
Replicate 5	481.108	226.623		519.974		Replicate 5	323.169	67.0936		340.439
Mean	440.891	184.273	496.191	538.324			325.034	100.721	642.856	382.34
SD	32.1973	29.5013	126.914	26.5999			38.6868	25.5598	123.047	43.0522
IL-6 production (pg/mL)
	LPS-stimulated						Pam3CSK4-stimulated
	unstim.	Pam3CSK4	depl. zym.	dead yeast			unstim.	Pam3CSK4	depl. zym.	dead yeast
Replicate 1	323.524	175.449	358.904	515.3		Replicate 1	130.939	32.2984	348.772	204.205
Replicate 2	353.588	167.136	378.404	459.549		Replicate 2	166.722	41.6225	342.179	223.218
Replicate 3	333.948	134.14	437.97	432.366		Replicate 3	163.829	39.8208	345.411	186.354
Replicate 4	331.572	169.623	338.713	422.229		Replicate 4	163.004	49.9635		153.154
Replicate 5	311.306	196.945		452.839		Replicate 5	153.563	35.1555		150.707
Mean	330.788	168.658	378.498	456.456			155.611	39.7721	345.454	183.528
SD	15.5142	22.5889	42.8318	36.1838			14.6502	6.79079	3.29696	31.6647

## Sheet: Panel D
Fig. 1D.	Intracellular flow cytometry measurement of TNF-α production upon LPS stimulation of purified neutrophils.
	%TNF-α producing neutrophils				TNF-α MFI
	unstim.	dead yeast			unstim.	dead yeast
Experiment 1	70.3	67.6		Experiment 1	5102	6909
Experiment 2	72.2	72.1		Experiment 2	4946	7160
Experiment 3	72.35	70.025		Experiment 3	5087	6771
Mean	71.6167	69.9083			5045	6946.67
SD	1.14273	2.25227			86.0639	197.216

## Sheet: Panel E
Fig. 1E.	Phagocytosis assay of purified neutrophils challenged with GFP-C.albicans yeasts at a 1:7.5 ratio for 30 min.
	%GFP+ neutrophils				GFP+ MFI
	unstim.	dead yeast			unstim.	dead yeast
Experiment 1	25	29.4		Experiment 1	8060	8139
Experiment 2	31.6	26.1		Experiment 2	7542	6817
Experiment 3	29.2	28.311		Experiment 3	7410	7208
Mean	28.6	27.937			7670.67	7388
SD	3.34066	1.68149			343.571	679.133

## Sheet: Panel F
Fig. 1F.	Fungicidal activity of purified neutrophils challenged with viable PCA2 yeasts at a 1:3 ratio for 1.5h.
% Killing
	unstim.	dead yeast
Experiment 1	53	51
Experiment 1	57.5	44
Experiment 1	49.25	51.5
Experiment 2	39.5	43
Experiment 2	51.25	52
Experiment 2	55.75	49
Experiment 3	55.5	41.25
Experiment 3	36.25	40.4
Experiment 3	37	50.47
Mean	48.3333	46.9578
SD	8.47054	4.72887
