# Supplementary material for: Candida albicans-stimulated hematopoietic stem and progenitor cells generate trained neutrophils with enhanced mitochondrial ROS production that defend against infection
Source: PLoS Pathog. 2025 May 13;21(5):e1013170. doi: 10.1371/journal.ppat.1013170 (PMC12101778; doi:10.1371/journal.ppat.1013170)
Supplement: S1 File — Quantitative data used in calculations corresponding to primary figures and to supplemental figure. Numeric values used to generate graphs, means, and standard deviations for primary and supplemental figures are included on tabs, with each tab indicating the relevant figure panel. (ZIP) [file ppat.1013170.s002.zip › Figure 2.xlsx]

## Sheet: Panel B
Fig. 2B.	Fold increase of CD11b MFI of neutrophils obtained afther the differentiation of Lin- cells exposed to live yeasts during the first 6h.
	unstim.	live yeast
Experiment 1	0.850587	2.46231
Experiment 2	0.950247	1.49463
Experiment 3	1.19917	1.67788
Mean	1	1.87827
SD	0.179536	0.51402

## Sheet: Panel C
Fig. 2C.	ELISA measurement of TNF-α and IL-6 production of purified neutrophils stimulated with LPS or Pam3CSK4 during 24h.
TNF-α production (pg/mL)
	LPS-stimulated					Pam3CSK4-stimulated
	unstim.	live yeast				unstim.	live yeast
Replicate 1	283.363	477.501			Replicate 1	222.038	328.332
Replicate 2	304.047	423.545			Replicate 2	208.558	363.31
Replicate 3	283.363	434.275			Replicate 3	225.416	345.779
Replicate 4	317.904	384.458			Replicate 4	238.963	317.904
Replicate 5	335.3	328.332			Replicate 5	215.291	269.641
Mean	304.795	409.622				222.053	324.993
SD	22.4812	56.2374				11.4575	35.4452
IL-6 production (pg/mL)
	LPS-stimulated					Pam3CSK4-stimulated
	unstim.	live yeast				unstim.	live yeast
Replicate 1	277.426	374.945			Replicate 1	129.791	198.765
Replicate 2	288.785	389.471			Replicate 2	124.324	221.088
Replicate 3	274.591	401.127			Replicate 3	116.138	193.204
Replicate 4	274.591	377.847			Replicate 4	146.236	184.875
Replicate 5	320.179				Replicate 5	132.527	127.056
Mean	287.115	385.847				129.803	184.998
SD	19.3878	11.9646				11.1155	35.0592

## Sheet: Panel D
Fig. 2D.	Intracellular flow cytometry measurement of TNF-α production upon LPS stimulation of purified neutrophils.
	%TNF-α producing neutrophils				TNF-α MFI
	unstim.	live yeast			unstim.	live yeast
Experiment 1	70.9	76.2		Experiment 1	4115	6308
Experiment 2	62.13	89.8		Experiment 2	4575	8028
Experiment 3	69.5	73		Experiment 3	5171	6654
Mean	67.51	79.6667			4620.33	6996.67
SD	4.71151	8.92039			529.458	909.761

## Sheet: Panel E
Fig. 2E.	Phagocytosis assay of purified neutrophils challenged with GFP-C.albicans yeasts at a 1:7.5 ratio for 30 min.
	%GFP+ neutrophils				GFP+ MFI
	unstim.	live yeast			unstim.	live yeast
Experiment 1	31.8	43.7		Experiment 1	9401	11688
Experiment 2	34	52.3		Experiment 2	8582	9600
Experiment 3	37.5	59.2		Experiment 3	9421	10309
Experiment 4	34.43	49.026		Experiment 4	8425	10059
Mean	34.4325	51.0565			8957.25	10414
SD	2.3471	6.48341			527.914	898.651

## Sheet: Panel F
Fig. 2F.	Fungicidal activity of purified neutrophils challenged with viable PCA2-C.albicans or C.glabrata yeasts at a 1:3 ratio for 1.5h or alternatively with viable S.aureus bacteria at a 1:20 ratio for 50 min.
% Killing C. albicans PCA2				% Killing C. glabrata				% Killing S. aureus
	unstim.	live yeast			unstim.	live yeast			unstim.	live yeast
Experiment 1	34.0034	52.0965		Experiment 1	59.8922	76.9272		Experiment 1	69.2982	73.0769
Experiment 1	39.1729	52.0965		Experiment 1	55.3639	75.6334		Experiment 1	63.9423	74.0385
Experiment 1	34.5204	59.8507		Experiment 1	58.2534	74.9865		Experiment 1	49.0385	71.0526
Experiment 2	23.6646	34.5204		Experiment 2	64.6361	85.3369		Experiment 2	54.386	64.4231
Experiment 2	28.2392	37.763		Experiment 2	68.0863	81.8868		Experiment 2	53.5088	68.2692
Experiment 2	27.3418	49.5118		Experiment 2	61.6173	79.2992		Experiment 2	50	67.5439
Experiment 3	37.9747	59.7468
Experiment 3	28.2392	50.6329
Experiment 3	37.9747	53.6709
Mean	32.3479	49.9877		Mean	61.3082	79.0117		Mean	56.6956	69.734
SD	5.60788	8.69125		SD	4.55598	4.00792		SD	8.12766	3.6494
