# Supplementary material for: Candida albicans-stimulated hematopoietic stem and progenitor cells generate trained neutrophils with enhanced mitochondrial ROS production that defend against infection
Source: PLoS Pathog. 2025 May 13;21(5):e1013170. doi: 10.1371/journal.ppat.1013170 (PMC12101778; doi:10.1371/journal.ppat.1013170)
Supplement: S1 File — Quantitative data used in calculations corresponding to primary figures and to supplemental figure. Numeric values used to generate graphs, means, and standard deviations for primary and supplemental figures are included on tabs, with each tab indicating the relevant figure panel. (ZIP) [file ppat.1013170.s002.zip › Figure 3.xlsx]

## Sheet: Panel A
Fig. 3A.	Intracellular flow cytometry measurement of TNF-α production upon LPS stimulation of purified neutrophils.
%TNF-α producing neutrophils
	C57BL/6 unstim.	C57BL/6 live yeast	Dectin-1 -/- unstim.	Dectin-1 -/- live yeast	TLR2 -/- unstim.	TLR2 -/- live yeast
Experiment 1	58.2	86.8701	62	69.4346	75.95	66.4596
Experiment 2	69.3	68.8	67.4	69.8	85.9	53.4
Experiment 3	57.9	77.8	61.1	68.6	78.6	57.9
Mean	61.8	77.8234	63.5	69.2782	80.15	59.2532
SD	6.49692	9.03505	3.40735	0.615102	5.15291	6.63411
TNF-α MFI
	C57BL/6 unstim.	C57BL/6 live yeast	Dectin-1 -/- unstim.	Dectin-1 -/- live yeast	TLR2 -/- unstim.	TLR2 -/- live yeast
Experiment 1	4213	7537	4775	5871	4429	4614
Experiment 2	5311	6730	4810	6075	2892	4451
Experiment 3	4675	6992	4675	5825	3340	4418
Mean	4733	7086.33	4753.33	5923.67	3553.67	4494.33
SD	551.293	411.687	70.0595	133.061	790.463	104.94

## Sheet: Panel B
Fig. 3B.	Phagocytosis assay of purified neutrophils challenged with GFP-C.albicans yeasts at a 1:7.5 ratio for 30 min.
	%GFP+ neutrophils
	C57BL/6 unstim.	C57BL/6 live yeast	Dectin-1 -/- unstim.	Dectin-1 -/- live yeast	TLR2 -/- unstim.	TLR2 -/- live yeast
Experiment 1	30.7	45.75	26.55	41.5	32.6	36.7
Experiment 2	34.3	53.4	27.9	38	28.7	27.6
Experiment 3	32.9	49.55	27.87	37.69	29.1	29.2
Mean	32.6333	49.5667	27.44	39.0633	30.1333	31.1667
SD	1.81475	3.82503	0.770909	2.1159	2.14554	4.85833
	GFP+ MFI
	C57BL/6 unstim.	C57BL/6 live yeast	Dectin-1 -/- unstim.	Dectin-1 -/- live yeast	TLR2 -/- unstim.	TLR2 -/- live yeast
Experiment 1	2789	3477	2870	3035	2902	3306
Experiment 2	2934	3736	2264	2392	2506	2530
Experiment 3	2757	3472	2620	2783	2738	2738
Mean	2826.67	3561.67	2584.67	2736.67	2715.33	2858
SD	94.3204	150.998	304.541	323.994	198.971	401.676

## Sheet: Panel C
Fig. 3C.	Fungicidal activity of purified neutrophils challenged with viable PCA2-C.albicans at a 1:3 ratio for 1.5h .
% Killing
	C57BL/6 unstim.	C57BL/6 live yeast	Dectin-1 -/- unstim.	Dectin-1 -/- live yeast	TLR2 -/- unstim.	TLR2 -/- live yeast
Experiment 1	41.6947	55.6155	67.7421	55.145	36.0811	51.4865
Experiment 1	43.618	56.6799	71.2308	57.5791	59.3243	34.7297
Experiment 1	43.7646	41.7646	60.2649	53.61	45.6757	44.8649
Experiment 2	43.3708	54.6333	59.7499	54.1526	26.8919	39.1892
Experiment 2	42.6947	57.4152	49.6316	50.5401	27.2973	34.1892
Experiment 2	43.8101	53.6709	45.4002	52.8303	54.9511	35.6757
Experiment 3	39.7965	56.3032	43.75	48.8346	53.9511	53.4395
Experiment 3	41.5166	53.3185	41.307	48.458	26.1512	44.9119
Experiment 3	42.078	57.0851	40.6772	48.8729	49.8579	32.133
Mean	42.4827	54.054	53.306	52.2247	42.2424	41.1799
SD	1.34452	4.83386	11.6749	3.22011	13.3044	7.83111
