# Supplementary material for: Candida albicans-stimulated hematopoietic stem and progenitor cells generate trained neutrophils with enhanced mitochondrial ROS production that defend against infection
Source: PLoS Pathog. 2025 May 13;21(5):e1013170. doi: 10.1371/journal.ppat.1013170 (PMC12101778; doi:10.1371/journal.ppat.1013170)
Supplement: S1 File — Quantitative data used in calculations corresponding to primary figures and to supplemental figure. Numeric values used to generate graphs, means, and standard deviations for primary and supplemental figures are included on tabs, with each tab indicating the relevant figure panel. (ZIP) [file ppat.1013170.s002.zip › Figure 4.xlsx]

## Sheet: Panel B
Fig. 4B.	Intracellular flow cytometry measurement of TNF-α production upon LPS stimulation of purified neutrophils.
%TNF-α producing neutrophils
DsRed+ BM-purified neutrophils	unstim.	live yeast		DsRed- BM-purified neutrophils	unstim.	live yeast
Experiment 1	31.7	27.9		Experiment 1	20.2	13.2
Experiment 2	16.98	36.9		Experiment 2	16.98	10.48
Experiment 3	25.9	32		Experiment 3	16.49	10.95
Mean	24.86	32.2667		Mean	17.89	11.5433
SD	7.4149	4.50592		SD	2.01547	1.45383
MFI TNF-α
DsRed+ BM-purified neutrophils	unstim.	live yeast		DsRed- BM-purified neutrophils	unstim.	live yeast
Experiment 1	3602	6438		Experiment 1	2025	1423
Experiment 2	2894	4538		Experiment 2	1782	2061
Experiment 3	3359	5658		Experiment 3	2038	2012
Mean	3285	5544.67		Mean	1948.33	1832
SD	359.754	955.057		SD	144.195	355.051
%TNF-α producing neutrophils
DsRed+ SP-purified neutrophils	unstim.	live yeast		DsRed- BM-purified neutrophils	unstim.	live yeast
Experiment 1	38.3	75.7		Experiment 1	20.2	21.2
Experiment 2	20.675	48.4		Experiment 2	23.4	28.4
Experiment 3	26	60.7		Experiment 3	19.1	22.4
Mean	28.325	61.6		Mean	20.9	24
SD	9.0396	13.6722		SD	2.23383	3.85746
MFI TNF-α
DsRed+ SP-purified neutrophils				DsRed- BM-purified neutrophils	unstim.	live yeast
Experiment 1	3314	4067		Experiment 1	2450	2259
Experiment 2	2465	4927		Experiment 2	2398	2779
Experiment 3	2932	4545		Experiment 3	2462	2567
Mean	2903.67	4513		Mean	2436.67	2535
SD	425.209	430.892		SD	34.0196	261.473
