# Supplementary material for: Candida albicans-stimulated hematopoietic stem and progenitor cells generate trained neutrophils with enhanced mitochondrial ROS production that defend against infection
Source: PLoS Pathog. 2025 May 13;21(5):e1013170. doi: 10.1371/journal.ppat.1013170 (PMC12101778; doi:10.1371/journal.ppat.1013170)
Supplement: S1 File — Quantitative data used in calculations corresponding to primary figures and to supplemental figure. Numeric values used to generate graphs, means, and standard deviations for primary and supplemental figures are included on tabs, with each tab indicating the relevant figure panel. (ZIP) [file ppat.1013170.s002.zip › Figure 5.xlsx]

## Sheet: Panel A
Fig. 5A.	Phagocytosis assay , in the presence of cytochalasin B, of purified neutrophils challenged with GFP-C.albicans yeasts at a 1:7.5 ratio for 30 min.
	%GFP+ neutrophils						GFP+ MFI
	unstim.	live yeast	unstim. + citB	live yeast + citB			unstim.	live yeast	unstim. + citB	live yeast + citB
Experiment 1	31.8	46	1.38	0.61		Experiment 1	2761	3080	0	0
Experiment 2	25.5	33.87	0.94	1.08		Experiment 2	2469	2870	0	0
Experiment 3	25.5	43.1	2.07	1.03		Experiment 3	2675	3064	0	0
Mean	27.6	40.99	1.46333	0.906667			2635	3004.67	0	0
SD	3.63731	6.3343	0.56959	0.258134			150.053	116.899	0	0

## Sheet: Panel B
Fig. 5B.	Fungicidal activity, in the presence of cytochalasin B, of purified neutrophils challenged with viable PCA2-C.albicans yeasts at a 1:3 ratio for 1.5h.
% Killing
	unstim.	live yeast	unstim. + citB	live yeast + citB
Experiment 1	43.9302	50.5698	21.3581	27.1395
Experiment 1	40.3488	49.0698	24.6512	27.5814
Experiment 1	39.3023	48.7209	13.2884	29.5349
Experiment 2	36.8605	45.2326	10.8721	21.8372
Experiment 2	35.814	46.5084	29.186	22.5581
Experiment 2	31.6279	43.1395	10.3488	26.4884
Experiment 3	26	39.6512	5.61395	20.3721
Experiment 3	25.6512	41.8994	7.2093	20.4651
Experiment 3	29.5349	38.5475	1.27907	26.3953
Mean	34.3411	44.8154	13.7563	24.708
SD	6.48773	4.2833	9.35116	3.41229

## Sheet: Panel C
Fig. 5B.	Fungicidal activity, in the presence of mitoTempo, DPI or Antimycin A, of purified neutrophils challenged with viable PCA2-C.albicans yeasts at a 1:3 ratio for 1.5h.
% Killing
	unstim.	live yeast	unstim. + mito	live yeast + mito	unstim. + DPI	live yeast + DPI	unstim. + AA	live yeast + AA
Experiment 1	46.8385	60.597	49.83	43.84	57.6168	64.09	57.9104	52.4559
Experiment 1	47.8155	68.4939	38.62	47.52	53.3594	78.37	60.3121	59.7015
Experiment 1	48.711	60.6784	55.2516	59.982	43.53	73.92	59.0909	60.1895
Experiment 2	47.2453	63.1203	51.4672	49.21	49.5751	66.92	60.1895	60.4338
Experiment 2	46.0241	69.4703	48.3136	44.8446	45.3779	83.6343	58.9684	49.4433
Experiment 2	45.7907	59.4568	40.4055	55.2516	55.8823	64.5548	58.4799	54.0838
Mean	47.0708	63.6361	47.3147	50.108	50.8902	71.9148	59.1585	56.0513
SD	1.10121	4.32094	6.49457	6.29997	5.70181	8.04215	0.943674	4.69294

## Sheet: Panel D
Fig. 5D.	Measurement of mtROS production of TBHP-stimulated neutrophils by flow cytometry.
%MitoSOX+ neutrophils	unstim.	live yeast		MitoSOX MFI	unstim.	live yeast
Experiment 1	55.1	70.4		Experiment 1	1142	1719
Experiment 2	30.24	69.69		Experiment 2	1158	1344
Experiment 3	42.34	70.9		Experiment 3	1077	1434
Mean	42.56	70.33			1125.67	1499
SD	12.4315	0.60803			42.8991	195.768

## Sheet: Panel E
Fig. 5E.	Measurement of mtROS production of GFP-C.albicans-stimulated neutrophils by flow cytometry.
%MitoSOX+ neutrophils	unstim.	live yeast		MitoSOX MFI	unstim.	live yeast
Experiment 1	17.8	33.33		Experiment 1	805	1531
Experiment 2	16.67	54.9433		Experiment 2	1111	1992
Experiment 3	19.4615	48.0052		Experiment 3	1087	1896
Mean	17.9772	45.4261			1001	1806.33
SD	1.40414	11.035			170.165	243.229
